# Supplementary material for: Does Fungal Chitosan Leave Noticeable Traces in Treated Wines?
Source: Foods. 2024 Oct 23;13(21):3367. doi: 10.3390/foods13213367 (PMC11544894; doi:10.3390/foods13213367)
Supplement: Supplementary file 1 [file foods-13-03367-s001.zip]

Archive with 1 entries (1 files):
- foods-3231584-supplementary.pdf
